# Supplementary material for: Oral Bait Immunization of Eurasian Wild Boar (Sus scrofa) Against African Swine Fever with “ASFV-G-ΔI177L”: Bait Performance, Immunogenicity, and Environmental Monitoring
Source: Vaccines (Basel). 2026 Feb 21;14(2):193. doi: 10.3390/vaccines14020193 (PMC12945147; doi:10.3390/vaccines14020193)
Supplement: Supplementary file 1 [file vaccines-14-00193-s001.zip]

Archive with 2 entries (2 files):
- Supplement1_Report_pre-trial_Envirostik.pdf
- Supplementary Table S1.pdf
